# Supplementary material for: Exposure and Predictive Factors of Postural Development from the Perspective of the Reliability of Their Measurement Tools: A Systematic Review
Source: Children (Basel). 2026 Jan 3;13(1):76. doi: 10.3390/children13010076 (PMC12840426; doi:10.3390/children13010076)
Supplement: Supplementary file 1 [file children-13-00076-s001.zip]

Archive with 5 entries (5 files):
- supplementary material S1.pdf
- supplementary material S2.pdf
- supplementary material S3.pdf
- supplementary material S4.pdf
- supplementary material S5.pdf
